# Supplementary material for: Expansion and Functional Divergence of Shaker K+ Channels in Bermudagrass Highlight CdKAT1.1 in Salt Tolerance
Source: Int J Mol Sci. 2026 Mar 26;27(7):3020. doi: 10.3390/ijms27073020 (PMC13073167; doi:10.3390/ijms27073020)
Supplement: Supplementary file 1 [file ijms-27-03020-s001.zip]

Archive with 1 entries (1 files):
- ijms-4209127-supplementary.pdf
